# Supplementary material for: β-catenin inhibition disrupts the homeostasis of osteogenic/adipogenic differentiation leading to the development of glucocorticoid-induced osteonecrosis of the femoral head
Source: eLife. 2024 Feb 20;12:RP92469. doi: 10.7554/eLife.92469 (PMC10942600; doi:10.7554/eLife.92469)
Supplement: Figure 2—source data 1. [file elife-92469-fig2-data1.zip]

Archive with 1 entries (1 files):
- Figure 2_source data1.rar
